# Supplementary material for: Narrowing the Genetic Causes of Language Dysfunction in the 1q21.1 Microduplication Syndrome
Source: Front Pediatr. 2018 Jun 5;6:163. doi: 10.3389/fped.2018.00163 (PMC5996825; doi:10.3389/fped.2018.00163)
Supplement: Supplementary Table 1 — List of primers used for qRT-PCR analyses. [file Table_1.XLSX]

## Sheet: Hoja1
	List of primers used for qRT-PCR analyses
	Gene	Sequence
	qBMP2 Fw	CCGAGCCAACACTGTGC
	qBMP2 Rv	AAACTCCTCCGTGGGGATAG
	qDLX1 Fw	CAGTACCTAGCTCTGCCGGA
	qDLX1 Rv	GCTTCTTGAACTTGGATCGC
	qELP4 Fw	TATACGGCAGATTCCTCGGC
	qELP4 Rv	TCTTGCACCCACTCAATGGT
	qFOXP1 Fw	CGATCCCTTCTCTGATTTGC
	qFOXP1 Rv	CATAAAAAGCCTGGGGTCAC
	qFOXP2 Fw	TGGCAGCAGAGATGGAAGAT
	qFOXP2 Rv	AATCCACTTGTTTGCTGCTG
	qPOU3F2 Fw	AAAGGCCAGTTCCCATACCT
	qPOU3F2 Rv	TCATTTCCCCCAATGAATGT
	qSLIT2 Fw	TGGGACTGCGAAGCTATACA
	qSLIT2 Rv	CTGAATGCCCCATCTTCAAT
	qSOX9 Fw	GTACCCGCACTTGCACAAC
	qSOX9 Rv	GTGGTCCTTCTTGTGCTGC
	qACP6 Fw	GTGCAGGTCGTGTTTCGAC
	qACP6 Rv	ATAGCTGGGGGTTCCACTCT
	qBCL9 Fw	TCTTGATACCAGGAGGCCAG
	qBCL9 Rv	AAAGCAGAATGACGCCAACT
	qCHD1L Fw	CAAGCCCCTGGCTTCTTACT
	qCHD1L Rv	GAGCCAGTTTACTCCCTCCA
	qGJA5 Fw	TTTCAAACAGTCCCTCCTGG
	qGJA5 Rv	CAGGGAACAGATGCCAAAAC
	qPARP1 Fw	GATGGGTTCTCTGAGCTTCG
	qPARP1 Rv	TCTGCCTTGCTACCAATTCC
	qPDZK1 Fw	TGGTGGTAGACAAAGAGACGG
	qPDZK1 Rv	AAGTGGGAGTAGGAGCTGGA
	qTLE3 Fw	GAGATGCAGCGCCATTATGT
	qTLE3 Rv	TTGTGACAGGAAAGGCATGA
	qTSC1 Fw	GCTGGAGGGACTGTGAGGTA
	qTSC1 Rv	TTCTTCATTGGGGCCACTAC
	qRUNX2 Fw	ACAGTAGATGGACCTCGGGA
	qRUNX2 Rv	ATACTGGGATGAGGAATGCG
	qCNTNAP2 Fw	TGCTGTGGATTGTCAGCAG
	qCNTNAP2 Rv	CAGAGATGGAGGAGGAGCTG
	qROBO1 Fw	GAGAGGCTGTGAGCCACAAT
	qROBO1 Rv	GGTTGGCATTCCATTACTGC
	qAUTS2 Fw	CAGTGAAAGTGCCAGTGGAG
	qAUTS2 Rv	TGATGCCTTCTCTTCCTGGT
	qHOXA2 Fw	CCAAGAAAACCGCACTTCTG
	qHOXA2 Rv	TGGTGTAAGCAGTTCTCAGGC
	qCEBPB Fw	TTTCGAAGTTGATGCAATCG
	qCEBPB Rv	AACAAGCCCGTAGGAACATC
	qBAZ1a Fw	CGCGCTTACATGAAATTTGT
	qBAZ1a Rv	GGAGGGAGGACTTCCAAAA
