# Supplementary material for: Narrowing the Genetic Causes of Language Dysfunction in the 1q21.1 Microduplication Syndrome
Source: Front Pediatr. 2018 Jun 5;6:163. doi: 10.3389/fped.2018.00163 (PMC5996825; doi:10.3389/fped.2018.00163)
Supplement: Supplementary Table 3 — Gene expression levels in the proband and his parents in selected genes of interest. [file Table_3.XLSX]

## Sheet: Hoja1
Father = 1
		CHD1L *		BCL9		SOX9		SLIT2		ACP6*		ELP4		PDZK1		FOXP1
		Fold change	SD	Fold change	SD	Fold change	SD	Fold change	SD	Fold change	SD	Fold change	SD	Fold change	SD	Fold change	SD
	Mother	1.039	0.474	0.826	0.44	0.491	0.073	na		0.737	0.082	0.686	0.225	na		na
	Father	1	0.091	1	0.131	1	0.231	na		1	0.096	1	0.333	na		na
	Proband	1.729	0.196	1.381	0.025	1.52	0.332	na		0.406	0.125	0.726	0.205	na		na
		BMP2		DLX1		GJA5		POU3F2		TLE3*		TSC1		PARP1
		Fold change	SD	Fold change	SD	Fold change	SD	Fold change	SD	Fold change	SD	Fold change	SD	Fold change	SD
	Mother	1.945	0.184	na		1.451	0.365	0.867	0.215	1.199	0.222	0.677	0.153	1.305	0.148
	Father	1	0.428	na		1	0.654	1	0.383	1	0.068	1	0.052	1	0.161
	Proband	0.396	0.198	na		1.105	0.348	0.86	0.301	0.567	0.31	1.202	0.033	1.544	0.198
		BAZ1a		CEBPB		AUTS2		CNTNAP2		FOXP2		ROBO1*
		Fold change	SD	Fold change	SD	Fold change	SD	Fold change	SD	Fold change	SD	Fold change	SD
	Mother	1.361	0.118	1.182	0.917	0.488	0.355	0.872	0.095	0.899	0.101	0.469	0.532
	Father	1	0.381	1	0.729	1	0.45	1	0.163	1	0.154	1	0.162
	Proband	1.009	0.355	1.077	0.888	1.005	0.43	0.864	0.117	0.973	0.107	4.13	0.569
		* = significant p<0.05			na=	not applicable	(no qRT-PCR value available)
Mother = 1
		CHD1L *		BCL9		SOX9		SLIT2		ACP6*		ELP4		PDZK1		FOXP1
		Fold change	SD	Fold change	SD	Fold change	SD	Fold change	SD	Fold change	SD	Fold change	SD	Fold change	SD	Fold change	SD
	Mother	1	0.29	1	0.155	1	0.106	na		1	0.108	1	0.275	na		na
	Father	0.962	0.064	1.022	0.235	2.034	0.659	na		1.357	0.275	1.162	0.423	na		na
	Proband	1.664	0.158	1.411	0.111	2.165	0.542	na		0.551	0.132	1.657	0.115	na		na
		BMP2		DLX1		GJA5		POU3F2		TLE3*		TSC1		PARP1
		Fold change	SD	Fold change	SD	Fold change	SD	Fold change	SD	Fold change	SD	Fold change	SD	Fold change	SD
	Mother	1	0.126	na		1	0.484	1	0.142	1	0.171	1	0.112	1	0.357
	Father	0.514	0.357	na		0.38	0.784	1.153	0.232	0.834	0.08	1.499	0.076	0.973	0.116
	Proband	0.204	0.076	na		1.04	0.202	0.991	0.174	0.473	0.258	1.803	0.257	1.503	0.213
		BAZ1a		CEBPB		AUTS2		CNTNAP2		FOXP2		ROBO1*
		Fold change	SD	Fold change	SD	Fold change	SD	Fold change	SD	Fold change	SD	Fold change	SD
	Mother	1	0.087	1.182	0.775	1	0.727	1	0.109	1	0.112	1	1.134
	Father	0.735	0.279	0.846	0.618	2.049	0.922	1.146	0.187	1.112	0.171	2.132	0.345
	Proband	0.673	0.26	0.911	0.751	2.059	0.881	0.991	0.134	1.082	0.119	8.806	1.213
		* = significant p<0.05			na=	not applicable	(no qRT-PCR value available)
